# Supplementary material for: Phytochemical Study, Cytotoxicity, and Genotoxicity of the Methanolic Extract of Geranium diffusum Kunth
Source: Plants (Basel). 2025 Mar 3;14(5):777. doi: 10.3390/plants14050777 (PMC11902229; doi:10.3390/plants14050777)
Supplement: Supplementary file 1 [file plants-14-00777-s001.zip]

Archive with 1 entries (1 files):
- plants-3408078-supplementary.pdf
